# Supplementary material for: Characterization of inositol lipid metabolism in gut-associated Bacteroidetes
Source: Nat Microbiol. 2022 Jun 20;7(7):986–1000. doi: 10.1038/s41564-022-01152-6 (PMC9246714; doi:10.1038/s41564-022-01152-6)
Supplement: Supplementary file 4 — Supplementary Tables 1–6. [file 41564_2022_1152_MOESM4_ESM.xlsx]

## Sheet: Table 1
	Supplementary Table 1: Genetic components used in this study: Strains and plasmids; primers used in the amplification of genomic regions prior to plasmid assembly via restriction digest or Gibson cloning; TetR cassette components, insertion locations, primers, and gene fragment for the generation of the inducible SPT BT strain. Components and assembly were inspired by Lim et al. 2017.
	Strains and plasmids used in this study.
	Strain	Source	Description
	BS-3234 E. coli S17-1 λ pir	Biomedal (Spain)	recA pro hsdR RP4-2-Tc::Mu-Km::Tn7 -pir
	B. thetaiotaomicron VPI-5482 tdk	Andrew Goodman Lab (Yale)	PMID 18611383
	B. thetaiotaomicron VPI-5482 tdk; ΔBT0870	This study	Deletion of BT_0870
	B. thetaiotaomicron VPI-5482 tdk; ΔBT0870; 3xBT1311p-tetR; P1TDP-BT0870 (iSPT)	This study	3x TetR expressed from BT1311 promoter; BT0870 expressed from P1TDP promoter (designated iSPT)
	B. thetaiotaomicron VPI-5482 tdk; ΔBT1522	This study	Deletion of BT_1522
	B. thetaiotaomicron VPI-5482 tdk; ΔBT1523	This study	Deletion of BT_1523
	B. thetaiotaomicron VPI-5482 tdk; ΔBT1524	This study	Deletion of BT_1524
	B. thetaiotaomicron VPI-5482 tdk; ΔBT1525	This study	Deletion of BT_1525
	B. thetaiotaomicron VPI-5482 tdk; ΔBT1526	This study	Deletion of BT_1526
	B. thetaiotaomicron VPI-5482 tdk; ΔBT0870 ΔBT1522; 3xBT1311p-tetR; P1TDP-BT0870	This study	iSPT background; BT_1522 deletion
	B. thetaiotaomicron VPI-5482 tdk; ΔBT0870 ΔBT1523; 3xBT1311p-tetR; P1TDP-BT0870	This study	iSPT background; BT_1523 deletion
	B. thetaiotaomicron VPI-5482 tdk; ΔBT0870 ΔBT1525; 3xBT1311p-tetR; P1TDP-BT0870	This study	iSPT background; BT_1525 deletion
	B. thetaiotaomicron VPI-5482 tdk; ΔBT0870 ΔBT1526; 3xBT1311p-tetR; P1TDP-BT0870	This study	iSPT background; BT_1526 deletion
	B. thetaiotaomicron VPI-5482 tdk; ΔBT0870 ΔBT1522; 3xBT1311p-tetR; P1TDP-BT0870; PBT1311-1522	This study	iSPT background; BT_1522 deletion x BT_1522 complementation
	B. thetaiotaomicron VPI-5482 tdk; ΔBT0870 ΔBT1523; 3xBT1311p-tetR; P1TDP-BT0870; PBT1311-1523	This study	iSPT background; BT_1523 deletion x BT_1522 complementation
	B. thetaiotaomicron VPI-5482 tdk; ΔBT0870 ΔBT1525; 3xBT1311p-tetR; P1TDP-BT0870; PBT1311-1525	This study	iSPT background; BT_1525 deletion x BT_1522 complementation
	B. thetaiotaomicron VPI-5482 tdk; ΔBT0870 ΔBT1526; 3xBT1311p-tetR; P1TDP-BT0870; PBT1311-1526	This study	iSPT background; BT_1526 deletion x BT_1522 complementation
	pExchange tdk (plasmid)	Andrew Goodman Lab (Yale)	PMID 18611383
	Knockouts and complementations: Primers used in the amplification of genomic regions prior to plasmid assembly via restriction digest or Gibson cloning (in combination with pExchange_tdk plasmid)
	Generation of gene deletions (EcoRV-HF + NotI-HF linearized vector)
	ID	Sequence (5’ to 3’)	Purpose
	0870 frag1 fwd	GGTATCGATAAGCTTGATttttattgtttgctgttttggttggt	frag.1 for BT_0870 deletion
	0870 frag1 rev	gtataataaattataattcgcagcatctctgaaaagctataaaaaagc	frag.1 for BT_0870 deletion
	0870 frag2 fwd	gcttttcagagatgctgcgaattataatttattatactcatactcagatcattcgc	frag.2 for BT_0870 deletion
	0870 frag2 rev	TCCACCGCGGTGGCGGCCgactccgttttccgtttccag	frag.2 for BT_0870 deletion
	1522 frag1 fwd	GGTATCGATAAGCTTGATagaagagaaggcagcaatcagg	frag.1 for BT_1522 deletion
	1522 frag1 rev	atgataaaaacaattcaaaatatattcctggcttttggcattgt	frag.1 for BT_1522 deletion
	1522 frag2 fwd	aaaagccaggaatatattttgaattgtttttatcattaaggatgttattttaattagtc	frag.2 for BT_1522 deletion
	1522 frag2 rev	TCCACCGCGGTGGCGGCCaaaacagaagatttagataaaa acagatttaggtatatg	frag.2 for BT_1522 deletion
	Generation of gene deletions (PCR linearized vector)
	ID	Sequence (5’ to 3’)	Purpose
	pExch lin fwd	GGCCGCCACCGCGGTGGA	linearize pExchange
	pExch lin rev	TATCAAGCTTATCGATACCG	linearize pExchange
	1526 f1 fwd	cggtatcgataagcttgataTTCCTCCATAGATAGCGC	frag.1 for BT_1526 deletion
	1526 f1 rev	tagaatagaaTTAAATAAGTGGAGAGTTGAAAG	frag.1 for BT_1526 deletion
	1526 f2 fwd	cacttatttaaTTCTATTCTATTAAAATTAAACTAAAATTGATG	frag.2 for BT_1526 deletion
	1526 f2 rev	cctccaccgcggtggcggccAAGACTTCTCTACCAGTG	frag.2 for BT_1526 deletion
	1523 f1 fwd	cggtatcgataagcttgataCCAGATGCCTGCCATGATAAC	frag.1 for BT_1523 deletion
	1523 f1 rev	aagaaattgaATTCAAATGCCGTCGAAGAAAG	frag.1 for BT_1523 deletion
	1523 f2 fwd	gcatttgaatTCAATTTCTTTTAAACAAGCTTC	frag.2 for BT_1523 deletion
	1523 f2 rev	cctccaccgcggtggcggccGCCAATAAGTTGGAGTCTTG	frag.2 for BT_1523 deletion
	1524 f1 fwd	cggtatcgataagcttgataCAGATGTTCGGAACGGAG	frag.1 for BT_1524 deletion
	1524 f1 rev	agttgcacggAAGAAAACAGAAGATTTAGATAAAAACAG	frag.1 for BT_1524 deletion
	1524 f2 fwd	ctgttttcttCCGTGCAACTCTTTTCAG	frag.2 for BT_1524 deletion
	1524 f2 rev	cctccaccgcggtggcggccTATGTGTGGCATCCAGAC	frag.2 for BT_1524 deletion
	1525 f1 fwd	cggtatcgataagcttgataGGCACCGAATTTGGAACTC	frag.1 for BT_1525 deletion
	1525 f1 rev	tcaactattaAAAGAGTTGCACGGATGATC	frag.1 for BT_1525 deletion
	1525 f2 fwd	gcaactctttTAATAGTTGAGAGTTGAGAGTTG	frag.2 for BT_1525 deletion
	1525 f2 rev	cctccaccgcggtggcggccATGGGTGCTCCTAACTTG	frag.2 for BT_1525 deletion
	Generation of gene complementations (PCR linearized vector, assembled using Gibson cloning)
	ID	Sequence (5’ to 3’)	Purpose/Description
	Complementation insertion location (for BT1522, BT1523, BT1525, BT1526)	n/a	PBT1311-gene fusion inserted aftter chromosomal position 1,876,251 (downstream of BT_1520)
	compl_flanking_1_fwd	cggtatcgataagcttgataACGGGGATATAAAGTCTAC	Amplify flanking regions for insertion of promoter + gene
	compl_flanking_1_rev	tcattgcttcttccagatcaCTTATTTTACTATAATTTCCCAGTATC	Amplify flanking regions for insertion of promoter + gene
	compl_flanking_2_fwd	GCTACTTTTTATTTCCAACCTTC	Amplify flanking regions for insertion of promoter + gene
	compl_flanking_2_rev	cctccaccgcggtggcggccTATACGTAGCGGAGGGAAG	Amplify flanking regions for insertion of promoter + gene
	PBT1311	TGATCTGGAAGAAGCAATGAAAGCTGCTGTTAAGTCTCCGAATCAGGTATTGTTCCTGACAGGTGTATTCCCATCCGGTAAACGCGGATACTTTGCAGTTGATCTGACTCAGGAATAAATTATAAATTAAGGTAAGAAGATTGTAGGATAAGCTAATGAAATAGAAAAAGGATGCCGTCACACAACTTGTCGGCATTCTTTTTTGTTTTATTAGTTGAAAATATAGTGAAAAAGTTGCCTAAATATGTATGTTAACAAATTATTTGTCGTAACTTTGCACTCCAAATCTGTTTTTAAAGA	Constitutive promoter (gBlock)
	BT1522_fwd	tccaaatctgtttttaaagaATGCCGTCGAAGAAAGAAAC	Amplify native BT_1522
	BT1522_rev	ggttggaaataaaaagtagcCTATTTAATATACTGATAATATCGGTCAAAG	Amplify native BT_1522
	BT1523_fwd	tccaaatctgtttttaaagaATGAATTACAGAGATTACTTACAG	Amplify native BT_1523
	BT1523_rev	aggttggaaataaaaagtagTTAGTCATTCTTCTTTTCGTTC	Amplify native BT_1523
	BT1526_fwd	tccaaatctgtttttaaagaATGAAACAAGAAATTAAACCC	Amplify native BT_1526
	BT1526_rev	aggttggaaataaaaagtagTTAAGCTAAATAATCAGGTTCTTTTTC	Amplify native BT_1526
	BT1525 (gblock)	AACTTTGCACTCCAAATCTGTTTTTAAAGAatgaagagaccttcctttctacctgttttaataggcacgggctttggctctggtttttctccttttgctcccggtacggccggggcattgctggcttctatcatctggattgcactttacttcctgcttcctttcactgctttattatggacgactgctgctttggtggttctttttacctttgcaggtatttgggctgccaataagttggagtcttgttggggtgaagacccgtcacgtgtggtggtcgatgaaatggtaggtgtgtggattccgttactggcagttcccgataatgaccggtggtattggtacgtgatagcggcttttgctctgttccgtatttttgatatcgtaaagccattggga…	Native BT_1525 with flanking regions for Gibson assembly
	TetR cassette components and insertion locations for the generation of the inducible SPT B. theta strain. Components and assembly were inspired by Lim et al. 2017.
	TetR cassette components and insertion locations
	ID	Sequence (5’ to 3’)	Purpose/Description
	First TetR cassette insertion location ("A")	n/a	PBT1311 inserted after chromosomal position 2,661,531
	Second TetR cassette insertion location ("B")	n/a	PBT1311 inserted after chromosomal position 4,861,700
	Third TetR cassette insertion location ("C")	n/a	PBT1311 inserted after chromosomal position 6,193,955
	PBT1311-tetR	TGATCTGGAAGAAGCAATGAAAGCTGCTGTTAAGTCTCCGAATCAGGTATTGTTCCTGACAGGTGTATTCCCATCCGGTAAACGCGGATACTTTGCAGTTGATCTGACTCAGGAATAAATTATAAATTAAGGTAAGAAGATTGTAGGATAAGCTAATGAAATAGAAAAAGGATGCCGTCACACAACTTGTCGGCATTCTTTTTTGTTTTATTAGTTGAAAATATAGTGAAAAAGTTGCCTAAATATGTATGTTAACAAATTATTTGTCGTAACTTTGCACTCCAAATCTGTTTTTAAAGAATGTCTAGATTAGATAAAAGTAAAGTGATTAACAGCGCATTAGAGCTGCTTAATGAGGTCGGAATCGAAGGTTTAACAACCCGTAAACTCGCCCAGAAG…	fusion of PBT1311 promoter and tetR
	pExch_tdk_lin_fwd	GGCCGCCACCGCGGTGGA	linearize pExchange
	pExch_tdk_lin_rev	TATCAAGCTTATCGATACCG	linearize pExchange
	tetR_a_f1_fwd	gtcgacggtatcgataagcttgataTAGAACTGGAGTACGCAATC	flanking fragment 1 for tetR insertion at location "A"
	tetR_a_f1_rev	agctttcattgcttcttccagatcaTCTTTGTGGTGATGATTCTTC	flanking fragment 1 for tetR insertion at location "A"
	tetR_a_f2_fwd	acttaaatgtgaaagtgggtcttaaGACGAGGAGATGTCAAAAG	flanking fragment 2 for tetR insertion at location "A"
	tetR_a_f2_rev	attcccctccaccgcggtggcggccAAATGTCTGAAAGACATGG	flanking fragment 2 for tetR insertion at location "A"
	tetR_b_f1_fwd	gtcgacggtatcgataagcttgataACAGTGACTTCCGAAGATG	flanking fragment 1 for tetR insertion at location "B"
	tetR_b_f1_rev	agctttcattgcttcttccagatcaTAATGTATACAATTGGAATTAACGG	flanking fragment 1 for tetR insertion at location "B"
	tetR_b_f2_fwd	acttaaatgtgaaagtgggtcttaaATGCAATTAAAATTAACGGC	flanking fragment 2 for tetR insertion at location "B"
	tetR_b_f2_rev	attcccctccaccgcggtggcggccAGTAGGCAGTACACTGTATG	flanking fragment 2 for tetR insertion at location "B"
	tetR_c_f1_fwd	gtcgacggtatcgataagcttgataGGTTTGGTGGTTTTATTC	flanking fragment 1 for tetR insertion at location "C"
	tetR_c_f1_rev	agctttcattgcttcttccagatcaACAGTTGTGAAACTCTCG	flanking fragment 1 for tetR insertion at location "C"
	tetR_c_f2_fwd	acttaaatgtgaaagtgggtcttaaCGCCCTCTTTTGCGTAATTATATATTATAATAAAAAG	flanking fragment 2 for tetR insertion at location "C"
	tetR_c_f2_rev	attcccctccaccgcggtggcggccATCCAAATGCAATATTTTCTCCC	flanking fragment 2 for tetR insertion at location "C"
	PBT1311-tetR_fwd	TGATCTGGAAGAAGCAATGA	amplify PBT1311-tetR
	PBT1311-tetR_rev	TTAAGACCCACTTTCACATT	amplify PBT1311-tetR
	Primers and gene fragment for generation of the inducible SPT B. theta strain. Components and assembly inspired by Lim et al. 2017.
	ID	Sequence (5’ to 3’)	Purpose/Description
	Inducible SPT (BT0870) insertion location	n/a	P1TDP-BT_0870 inserted after chromosomal position 1068365
	P1TDP	TTTTGCACCCGCTTTCCAAGAGAAGAAAGCCTTGTTAAATTGACTTAGTGTAAAAGCGCAGTACTGCTTGACCATAAGAACAAAAAAATCTCTATCACTGATAGGGATAAAGTTTGGAAGATAAAGCTAAAAGTTCTTATCTTTGCAGTCTCCCTATCAGTGATAGAGACGAAATAAAGACATATAAAAGAAAAGACACCATG	inducible promoter
	pExch_tdk_lin_fwd	GGCCGCCACCGCGGTGGA	linearize pExchange
	pExch_tdk_lin_rev	TATCAAGCTTATCGATACCG	linearize pExchange
	P1TDP_fwd	TTTTGCACCCGCTTTCCA	amplify P1TDP
	P1TDP_rev	CATGGTGTCTTTTCTTTTATATGTCTTT	amplify P1TDP
	0870_P1TDP_pEx_fwd	gacatataaaagaaaagacaccatgATGGGATTATTACAAGAGAAG	amplify BT_0870
	0870_P1TDP_pEx_rev	ggtaaactagttaTTACAAAAGGTCTAAAGCTTTG	amplify BT_0870
	BT0870_upstream_site_fwd	gtcgacggtatcgataagcttgataCTACACGTCCGCGTTTGG	flanking fragment 1 for BT_0870 insertion site
	BT0870_upstream_site_rev	cttctcttggaaagcgggtgcaaaaTTATTTTAAAATCAAAATTATGAAAAACATTTTATTTACTTCAAACAAAG	flanking fragment 1 for BT_0870 insertion site
	BT0870_downstream_site_fwd	agaccttttgtaaTAACTAGTTTACCGGTTTTGTTTGTAAAC	flanking fragment 2 for BT_0870 insertion site
	BT0870_downstream_site_rev	attcccctccaccgcggtggcggccCTCTTGTCCCGCAGTCTG	flanking fragment 2 for BT_0870 insertion site

## Sheet: Table 2
	Supplementary Table 2. BT_1526 X-ray data collection and refinement statistics
	Data statistics*
		MIBS
	Beamline	I04
	Date	2020-12-08
	Wavelength (Å)	0.9796
	Resolution (Å)	58.85 – 2.00 (2.05 – 2.00 )
	Space group	P22121
	Unit-cell parameters
	a (Å)	66.81
	b (Å)	104.56
	c (Å)	124.32
	α = β = γ (°)	90
	Unit-cell volume (Å3)	868413
	Solvent content (%)	43
	No. of measured reflections	790493 (58929)
	No. of independent reflections	59644 (4334)
	Completeness (%)	100.0 (100.0)
	Redundancy	13.3 (13.6)
	CC1/2 (%)	0.998 (0.541)
	<I>/<σ(I)>	11.2 (1.3)
	Refinement statistics*
	Rwork (%)	18.17
	Rfree# (%)	22.61
	No. of non-H atoms
	No. of protein, atoms	6746
	No. of solvent atoms	331
	No. of ligand atoms	89
	R.m.s. deviation from ideal values
	Bond angle (°)	1.4
	Bond length (Å)	0.007
	Average B factor (Å2)
	Protein	34
	Solvent	35
	Ligand	38
	Ramachandran plot+, residues in
	Most favoured regions (%)	96.82
	PDB ID	7NWR
	*(Values in parenthesis are for the highest resolution shell).
	#5% of the randomly selected reflections excluded from refinement.
	+Calculated using MOLPROBITY.

## Sheet: Table 3
	Supplementary Table 3. Top differentially expressed genes in the iSPT strain compared to the ΔBT_1526 strain, both at 100 ng/mL aTC induction in minimal medium, with > 1.5 log2FC. P-values were calculated from empirical Bayes moderated t-statistics and adjusted according to the Benjamini-Hochberg method. “CPS” column indicates the capsular polysaccharide synthesis (CPS) locus to which the gene be…
	gene	logFC	adj.P.Val	annotation	CPS
	BT_1718	-2.11542	0.000745114	putative 2-aminoethylphosphonate pyruvate aminotransferase	6
	BT_0399	-1.87665	1.59325e-05	tyrosine-protein kinase ptk involved in exopolysaccharide biosynthesis	1
	BT_1723	-1.87331	0.00468566	polysialic acid transport protein kpsD precursor	6
	BT_0378	-1.85233	0.000214114	capsular polysaccharide biosynthesis protein capD	1
	BT_1720	-1.82336	0.0046835	phosphoenolpyruvate mutase (EC 5.4.2.9)	6
	BT_1714	-1.78788	0.0473177	N-acetylneuraminate synthase (EC 2.5.1.56)	6
	BT_0389	-1.74432	0.0460791	putative galactoside acetyltransferase	1
	BT_0384	-1.74022	0.0481306	hypothetical protein	1
	BT_0394	-1.73685	4.27948e-05	capsular polysaccharide biosynthesis glycosyltransferase	1
	BT_0400	-1.70352	1.59325e-05	putative tyrosine-protein kinase in capsular polysaccharide biosynthesis region	1
	BT_0392	-1.6898	0.000195468	lipopolysaccharide biosynthesis RfbU-related protein	1
	BT_0383	-1.68858	0.00027775	putative UDP-N-acetylglucosamine 2-epimerase	1
	BT_0393	-1.68248	0.00220977	serine acetyltransferase	1
	BT_0544	-1.67847	0.0447758	ammonium transporter (TC 1.A.11)
	BT_0379	-1.66915	0.000170357	UDP-glucose 6-dehydrogenase	1
	BT_0376	-1.6599	0.000185706	putative transcriptional regulator	1
	BT_0381	-1.60214	3.55985e-05	capsular polysaccharide biosynthesis protein capD	1
	BT_2131	-1.59289	0.0316598	putative conserved membrane protein
	BT_0386	-1.59067	0.000903791	putative F420H2-dehydrogenase	1
	BT_0396	-1.58905	0.0241163	putative UDP-GlcNAc:undecaprenylphosphate GlcNAc-1-phosphate transferase	1
	BT_0398	-1.549	0.00256002	polysaccharide export outer membrane protein	1
	BT_0380	-1.52815	0.00188756	nucleotide sugar epimerase	1
	BT_1719	-1.51428	0.0479628	phosphonopyruvate decarboxylase (EC 4.1.1.82)	6
	BT_1522	3.72073	0.000170357	putative aureobasidin A resistance protein
	BT_1523	3.83484	0.00247695	CDP-diacylglycerol-inositol 3-phosphatidyltransferase
	BT_1521	3.91649	0.0414465	putative flippase-like domain-containing protein
	BT_1525	4.50569	0.00027775	phosphatidylglycerophosphatase (EC 3.1.3.27)
	BT_1524	4.86994	0.00290315	hypothetical protein
	BT_1526	11.3587	1.63744e-09	myo-inositol-1-phosphate synthase

## Sheet: Table 4
	Supplementary Table 4. Top differentially expressed genes in wild-type B. theta compared to the WTΔBT_1522 strain in minimal medium with > 1.5 log2FC. P-values were calculated from empirical Bayes moderated t-statistics and adjusted according to the Benjamini-Hochberg method.
	gene	logFC	adj.P.Val	annotation
	BT_2132	-5.34591	0.011099	putative cyclic nucleotide-binding protein
	BT_4543	-4.15715	2.11474e-06	putative type I restriction enzyme specificity protein
	BT_4109	-3.12213	0.0117394	putative pectinesterase precursor
	BT_0488	-2.77886	6.04461e-08	2-dehydro-3-deoxygluconokinase
	BT_2131	-2.59606	6.80669e-05	putative conserved membrane protein
	BT_4106	-2.54152	8.23635e-07	4-deoxy-L-threo-5-hexosulose-uronate ketol-isomerase
	BT_4107	-2.47014	1.13467e-06	putative phosphotransferase enzyme II, C component
	BT_4108	-2.40806	0.000329109	unsaturated rhamnogalacturonyl hydrolase
	BT_0489	-2.39795	7.22153e-05	2-keto-3-deoxy-phosphogluconate aldolase (EC 4.1.2.14)
	BT_1521	-2.35469	0.000839155	putative flippase-like domain-containing protein
	BT_3692	-2.19609	3.37164e-06	phosphotransacetylase (EC 2.3.1.8)
	BT_3693	-2.15286	2.53908e-06	acetate kinase (EC 2.7.2.1)
	BT_4641	-2.14511	6.5481e-05	putative acetyltransferase
	BT_0170	-1.92853	2.11474e-06	hypothetical protein (DUF1622 domain)
	BT_3052	-1.85993	0.0150414	transcriptional regulator, AraC family
	BT_2383	-1.83154	0.0483007	RNA polymerase ECF-type sigma factor
	BT_2483	-1.82743	0.000699358	hypothetical protein
	BT_1232	-1.68855	0.0181597	hypothetical protein
	BT_1060	-1.59343	5.91415e-05	hypothetical protein
	BT_3181	-1.51875	0.00160136	putative sulfate transporter, permease
	BT_2512	1.50814	0.00578192	cation-transporting ATPase, P-type, putative zinc-transporting ATPase
	BT_0528	1.53495	0.00208654	phosphoribosylanthranilate isomerase (EC 5.3.1.24)
	BT_0748	1.56341	0.0172444	ribose-phosphate pyrophosphokinase
	BT_0500	1.58074	0.00342949	putative transport protein
	BT_2806	1.66789	0.00298018	SusD homolog
	BT_4523	1.67994	0.00352299	Type I restriction enzyme EcoR124II specificity protein
	BT_2809	1.73217	0.00101669	putative integral membrane protein (PF06800 sugar transport)
	BT_2807	1.76327	0.00288464	putative glycoside hydrolase, family 35
	BT_3030	1.78333	0.00215015	putative exported phosphoesterase protein
	BT_3629	1.80448	0.0306375	hypothetical lipoprotein
	BT_3028	1.81977	0.0324253	4-O-beta-D-mannosyl-D-glucose phosphorylase
	BT_1861	1.92091	3.83296e-05	2-isopropylmalate synthase (EC 2.3.3.13)
	BT_4540	1.93814	9.17394e-05	putative Type I restriction enzyme MjaXP specificity protein
	BT_3027	2.31272	0.00613401	hypothetical lipoprotein
	BT_3025	2.49807	5.91415e-05	SusD homolog
	BT_3026	2.64256	0.000839	glycosylhydrolase, putative xylanase
	BT_1522	6.33265	2.11474e-06	putative phosphoinositol dihydroceramide synthase

## Sheet: Table 5
	Supplementary Table 5. E-values of BLAST-P homology to the B. thetaiotaomicron inositol lipid cluster, or the putative alternative pathway (using B. vulgatus sequences).
	B. vulgatus phosphatidyltransferase: BVU_RS13105; B. vulgatus HAD hydrolase: BVU_RS13115; B. vulgatus NTP transferase: BVU_RS13095
	species	NCBI accession	BT_4744 (inositol scavenge)	BT_1526	BT_1523	BT_1525	BT_1522	B. vulg ptrans	B. vulg HAD	B. vulg NTP tran.
	Bacteroides paurosaccharolyticus JCM15092	ASM61380v1	2.22e-58	0	0.012	0.002	0.14	0	2.61e-113	1.16e-115
	Bacteroides massiliensis B84634	GCF_000382445.1	0.76	0	0.001	0.003	0.15	0	1.8e-145	1.42e-160
	Bacteroides barnesiae DSM18169	ASM37458v1	7.32e-42	0	0.000302	0.007	0.17	0	4.68e-124	1.22e-143
	Bacteroides vulgatus ATCC8482	ASM1282v1	1.7	0	0.001	0.022	1.2	0	2.76e-180	2.24e-179
	Bacteroides dorei CL03T12C01	ASM164086v1	1.21e-60	0	0.003	0.023	0.52	0	2.37e-163	2.23e-166
	Bacteroides sartorii dnLKV3	GCF_000403195.1	0	0	0.002	0.026	0.32	0	2.47e-164	2.11e-168
	Bacteroides mediterraneensis Marseille-P2644T	PRJEB18046	6.51e-45	0	0.000285	0.088	1.8	0	1.06e-127	6.81e-137
	Bacteroides plebeius DSM17135	ASM18789v1	9.2e-49	0	0.000345	0.1	0.03	0	6.62e-132	3.43e-137
	Bacteroides coprophilus DSM18228	ASM15791v1	2.47e-45	0	0.001	1.8	0.42	0	7.49e-125	3.23e-142
	Bacteroides salanitronis DSM18170	ASM19057v1	2.12e-50	0	0.001	3.2	2.8	0	7.38e-121	3.87e-131
	Bacteroides luti DSM26991	GCF_900128905.1	2.3	0	7.35e-05	0.034	0.17	1.03e-142	1.43e-99	1.09e-116
	Bacteroides salyersiae WAL10018	GCF_000273235.1	0.35	0	4.83e-07	0.72	4.3	5.48e-136	9.31e-46	6.53e-90
	Bacteroides ihuae Marseille-P2824T	PRJEB16348	1.3	0	0.000163	0.069	1.6	1.7e-135	2.07e-45	4.87e-87
	Bacteroides graminisolvens DSM19988	ASM42812v1	0.68	0	6.29e-06	0.25	0.42	2.7e-133	1.24e-45	2.76e-84
	Bacteroides finegoldii CL09T03C10	GCF_000304195.1	1.1	0	4.57e-06	0.53	0.65	4.72e-129	1.45e-52	1.95e-90
	Bacteroides coprocola DSM17136	ASM15484v1	7.82e-51	0	9.22e-102	2.16e-49	1.1e-143	3.81e-122	8.44e-05	3.82e-05
	Bacteroides fragilis NCTC9343	ASM2598v1	0.92	2.5	0.51	0.006	0.11	0.000108	1.77e-11	1.86e-06
	Bacteroides propionicifaciens DSM19291	ASM37540v1	2	0.85	0.005	2	2.2	0.000199	0.002	0.19
	Bacteroides gallinarum DSM18171	ASM37436v1	1.49e-57	0	6.51e-119	1.08e-74	6e-162	0.000319	2.28e-09	1.1e-05
	Bacteroides cutis Marseille-P4118	PRJEB22714	0.22	0	3.11e-118	8.22e-75	7.72e-165	0.000558	6.32e-09	2.03e-05
	Bacteroides zoogleoformans ATCC33285	ASM654696v1	5.52e-39	0	2.58e-114	2.59e-69	5.64e-155	0.000711	6.51e-09	0.005
	Bacteroides coprosuis DSM18011	ASM21291v1	0.47	0.23	0.007	1.3	4.9	0.000772	6e-09	0.18
	Bacteroides eggerthii DSM20697	ASM15581v1	2.95e-53	0	5.75e-119	2.66e-73	7.24e-164	0.000889	1e-11	2.73e-06
	Bacteroides thetaiotaomicron VPI-5482	ASM1106v1	0	0	6.87e-165	8.08e-112	0	0.001	3.32e-09	1.44e-06
	Bacteroides faecis MAJ27	ASM22613v2	0.79	0	2.02e-154	1.52e-103	0	0.001	2.36e-08	4.79e-08
	Bacteroides stercorirosoris JCM17103	ASM61416v1	6.39e-144	0	2.5e-122	4.59e-75	7.06e-169	0.001	5.5e-12	2.9e-07
	Bacteroides clarus YIT12056	ASM19561v1	7.9e-53	0	4.55e-118	3.55e-72	4.08e-168	0.001	6.98e-11	0.000154
	Bacteroides pyogenes NCTC11853	51470_C02	1.6	0	2.53e-126	6.38e-80	7.51e-165	0.002	8.94e-08	0.068
	Bacteroides fluxus YIT12057	ASM19563v1	0.97	0	3.94e-119	1.74e-78	3.03e-164	0.002	1.11e-10	7.4e-05
	Bacteroides helcogenes P36-108	ASM18622v1	3.7	0	1.32e-118	1.34e-73	6.69e-164	0.002	5.36e-11	5e-07
	Bacteroides nordii WAL11050	ASM61346v1	4.1	0	3.35e-124	3.18e-51	1.67e-172	0.002	1.84e-07	0.001
	Bacteroides xylanisolvens H207	ASM654696v1	0	0	9.02e-148	4.03e-95	0	0.003	7.07e-09	0.003
	Bacteroides caccae ATCC43185	ASM222261v2	1.4	0	1.88e-152	1.31e-94	0	0.003	1.41e-08	3.64e-05
	Bacteroides togonis Marseille-P3166T	PRJEB18269	1.56e-43	0	1.97e-116	2.37e-73	4.49e-159	0.003	1.51e-11	0.002
	Bacteroides stercoris ATCC43183	ASM15452v1	3.41e-54	0	7.15e-118	2.18e-72	1.38e-159	0.003	1.07e-10	0.003
	Bacteroides ovatus ATCC8483	ASM131499v1	2.71e-42	0	1.46e-148	3.94e-97	0	0.004	7.29e-10	6.15e-06
	Bacteroides heparinolyticus F0111	ASM299853v1	2.54e-44	0	1.74e-118	2.2e-71	2.14e-152	0.004	1.26e-11	0.00017
	Bacteroides koreensis JCM31393	ASM734137v1	3e-42	0	1.62e-148	4.36e-97	0	0.005	8.07e-10	6.81e-06
	Bacteroides kribbi JCM31391	ASM734139v1	3e-42	0	1.62e-148	4.36e-97	0	0.005	8.06e-10	6.8e-06
	Bacteroides oleiciplenus YIT 12058	GCF_000315485.1	3.07e-59	0	7.31e-122	7.5e-75	9.95e-167	0.007	5.46e-12	0.00045
	Bacteroides cellulosilyticus WH2	ASM131834v1	1.33e-58	0	4.35e-124	5.87e-77	6.7e-161	0.008	1.41e-10	0.041
	Bacteroides timonensis AP1	GCF_000513195.1	8.32e-62	0	3.94e-124	3.79e-77	4.7e-163	0.009	2.5e-10	0.043
	Bacteroides intestinalis APC919/174	ASM336367v2	0	0	2.09e-123	1.02e-75	1.6e-164	0.009	6.49e-10	3.96e-07
	Bacteroides rodentium JCM16496	ASM61412v1	1.1	0	1.67e-71	4.32e-76	4.07e-162	0.016	8.53e-10	0.61
	Bacteroides uniformis NBRC113350	ASM674234v1	8.86e-51	0	1.98e-119	1.81e-76	1.34e-162	0.02	1.12e-09	0.007
	Bacteroides bouchesdurhonensis Marseille-P2653T	PRJEB18812	0	0	2.83e-135	7.25e-93	0	0.042	6.94e-07	9.1e-06
	Bacteroides reticulotermitis JCM10512	ASM51754v1	1.5	2.01e-173	1.76e-133	1.22e-86	0	0.17	1.53e-09	0.001
	Bacteroides caecimuris I48	ASM168872v2	1.1	2.3	0.72	0.52	1.6	0.21	7.74e-10	7.29e-05
	Bacteroides acidifaciens A40	ASM1020638v1	2.7	1.9	0.77	0.57	2	0.54	5.93e-09	0.014
	Bacteroides faecichinchillae JCM17102	ASM61414v1	0	0	4.7e-44	3.47e-93	0	1.7	9.03e-07	4.02e-06
	species	NCBI accession	BT_4744 (inositol scavenge)	BT_1526	BT_1523	BT_1525	BT_1522	B. vulg ptrans	B. vulg HAD	B. vulg NTP trans
	Prevotella phocaeensis strain SN19	PRJEB126981	5.38e-41	0.56	4.27e-103	1.31e-56	3.38e-113	0.000608	0.092	0.002
	Prevotella oralis ATCC 33269	ASM18514v2	9.36e-41	1.8	5.63e-102	1.54e-56	5.37e-114	0.000117	0.087	3.64e-82
	Prevotella stercorea DSM 18206	ASM23588v1	0.42	1.9	5.41e-96	2.94e-32	8.43e-102	0.000897	0.004	0.002
	Prevotella nanceiensis DSM 19126	ASM37996v1	1.37e-53	0.003	1.13e-94	4.53e-49	3.32e-107	0.004	0.000146	0.000685
	Prevotella buccalis ATCC 35310	ASM17707v1	3.48e-43	1.7	2.35e-87	2e-60	2.71e-115	1.04e-112	1.04e-70	1.25e-87
	Prevotella buccae ATCC 33574	ASM18494v1	5.64e-50	0	1.58e-85	1.85e-49	6.2e-81	0.06	2.69e-05	5.72e-90
	Prevotella multisaccharivorax DSM 17128	ASM21823v1	1.79e-62	0.13	2.96e-85	2.9e-46	3.09e-99	0.023	0.69	1.05e-93
	Prevotella timonensis 4401737	ASM289416v1	1.3e-48	0.61	8.26e-85	4.92e-55	3.93e-117	2.8e-107	1.99e-70	1.14e-100
	Prevotella brevis ATCC 19188	ASM62172v1	3.52e-51	0	5.13e-83	5.48e-52	6.66e-121	4.85e-66	2.11e-09	4.53e-102
	Prevotella albensis DSM 11370	ASM42656v1	8.91e-52	0.54	2.69e-80	1.33e-42	0.027	0.000516	0.002	5.97e-100
	Prevotella copri DSM 18205	ASM15793v1	4.15e-52	0	1.33e-78	4.51e-46	7.67e-102	0.2	0.013	1.69e-94
	Prevotella bryantii B14	ASM17905v1	0.32	0	2.05e-77	1.66e-43	3.22e-94	1.72e-82	4.67e-06	2.61e-05
	Prevotella saccharolytica JCM 17484	ASM61420v1	3.36e-43	1.3e-47	1.56e-06	0.69	0.53	2.92e-121	1.87e-06	7.07e-80
	Prevotella jejuni strain CD3:33	ASM284979v1	7.95e-45	0	2.84e-06	0.81	4.4	1.2e-113	5.78e-69	0.006
	Prevotella nigrescens ATCC 33563	ASM22023v1	3.57e-48	0	4.05e-06	0.077	0.66	2.91e-108	7.81e-73	8.64e-93
	Prevotella loescheii DSM 19665	ASM37808v1	1.85e-46	0.59	7.24e-06	0.22	1.9	2.86e-125	2.52e-69	0.000681
	Prevotella brunnea strain A2672	ASM801679v1	1.6	0	1.92e-05	0.15	1.6	5.75e-110	1.35e-74	9.57e-93
	Prevotella pectinovora strain P5-125	ASM83399v1	5.89e-59	0	2.35e-05	no	0.59	3.65e-112	6.52e-79	6.65e-95
	Prevotella disiens JCM 6334	ASM61334v1	0.93	0	4.72e-05	0.78	0.91	1.92e-106	6.91e-51	1.41e-16
	Prevotella baroniae DSM 16972	ASM42658v1	1.79e-45	0.38	4.87e-05	0.72	0.27	4.45e-119	3.26e-76	2.28e-92
	Prevotella rara strain 109	ASM127513v1	1.25e-49	0	6.76e-05	0.28	1.5	6.71e-124	4.69e-77	1.39e-101
	Prevotella marseillensis strain Marseille-P8229	PRJEB29221	1.77e-49	0	7.06e-05	0.28	1.6	5.38e-125	5.17e-77	2.77e-100
	Prevotella pallens ATCC 700821	ASM22025v1	9.66e-46	0	9.03e-05	0.13	0.87	1.86e-111	4.25e-70	2.57e-95
	Prevotella enoeca strain F0113	ASM144444v1	2.37e-39	0.49	0.000113	1.6	1.1	6.03e-131	6.77e-75	5.47e-81
	Prevotella koreensis strain KCOM 3155	ASM397760v1	1.19e-47	0	0.000113	0.5	1.1	5.8e-124	4.94e-74	1.19e-91
	Prevotella intermedia ATCC 2561	ASM195395v1	6	0	0.000114	0.086	0.81	1.4e-105	5.15e-73	1.97e-83
	Prevotella falsenii DSM 22864	ASM61394v1	3.8	0	0.00014	0.09	6.7	3.99e-102	2.69e-71	3.87e-94
	Prevotella corporis DSM 18810	ASM43052v1	0.13	0	0.000186	0.085	1.3	2.16e-106	1.84e-74	3.52e-59
	Prevotella oryzae DSM 17970	ASM58535v1	2.91e-61	0	0.000214	0.32	0.18	2.92e-122	2.62e-79	4.32e-102
	Prevotella scopos JCM 17725	ASM168335v1	1.56e-50	0	0.000242	0.71	0.068	1.64e-113	6.28e-64	5.4e-98
	Prevotella melaninogenica ATCC 25845	ASM14440v1	4.19e-46	0	0.00026	0.68	2.6	4.56e-115	4.43e-67	9.95e-83
	Prevotella dentasini JCM 15908	ASM61406v1	0.52	2.45e-158	0.00031	2.6	9.3	6.77e-105	4.98e-69	3.29e-80
	Prevotella aurantiaca JCM 15754	ASM61402v1	5.68e-49	2.42e-68	0.000405	0.097	0.84	8.8e-106	1.48e-74	1.3e-42
	Hallella seregens ATCC 51272	ASM51854v1	1.43e-47	0.32	0.000504	2.3	2.1	1.39e-120	4.51e-82	0.002
	Prevotella dentalis DSM 3688	ASM24233v3	7.14e-48	0.32	0.000511	6.7	0.69	1.54e-119	1.07e-81	2.52e-101
	Prevotella denticola F0289	ASM19339v1	1.94e-49	0	0.001	0.16	1.9	7.68e-114	1.76e-63	6.56e-79
	Prevotella histicola JCM 15637	ASM61392v1	1.52e-46	0	0.001	0.77	0.25	6.06e-08	4.37e-68	2.63e-94
	Prevotella bivia DSM 20514	ASM26254v1	2.35e-43	0.37	0.001	0.41	3.8	0.031	0.005	9.75e-05
	Prevotella marshii DSM 16973	ASM14667v1	1.12e-59	0	0.002	0.063	0.47	1.78e-132	1.3e-74	2.77e-06
	Prevotella oris strain NCTC13071	52295_B01	1.09e-54	0.42	0.002	1.7	0.79	7.04e-116	4.36e-80	1.32e-91
	Prevotella multiformis DSM 16608	ASM19106v1	8.56e-44	0	0.002	0.19	0.9	1.24e-113	1.38e-59	0.000765
	Prevotella oulorum JCM 14966	ASM61378v1	2.7e-48	0.14	0.002	0.66	0.76	2.78e-112	3.42e-76	1.47e-83
	Prevotella ruminicola 23	ASM2592v1	6e-50	0	0.002	0.53	5.7	1.44e-110	1.12e-76	1.27e-99
	Prevotella bergensis DSM 17361	ASM16053v1	7.51e-48	0	0.002	2.1	0.12	4.25e-110	1.57e-79	1.68e-99
	Prevotella paludivivens DSM 17968	ASM37318v1	3.01e-45	0	0.004	1.4	5.4	1.51e-123	2.14e-79	3.5e-91
	Prevotella pleuritidis JCM 14110	ASM61372v1	0.63	0.47	0.005	1.3	1.1	7.54e-132	1.25e-78	6.59e-97
	Prevotella veroralis DSM 1955	ASM37762v1	7.54e-46	0	0.005	0.63	2.4	7.15e-107	7.81e-67	5.77e-92
	Prevotella amnii DSM 23384	ASM37874v1	0.84	0.012	0.006	0.17	0.6	0.29	0.29	1.52e-90
	Prevotella micans DSM 21469	ASM61410v1	0.27	0	0.008	0.19	2.4	4.98e-103	3.16e-71	1.09e-97
	Prevotella shahii DSM 15611	ASM61344v1	9.66e-45	0.45	0.009	6.1	1.1	8.9e-124	1.27e-72	2.32e-100
	Prevotella maculosa DSM 19339	ASM38238v1	2.77e-58	0.51	0.012	1.1	0.67	4.58e-113	3.1e-79	0.013
	Prevotella fusca JCM 17724 strain W1435	ASM126201v1	7.26e-53	0	0.012	0.24	1.8	6.04e-110	1.31e-72	5.97e-100
	Prevotella salivae DSM 15606	ASM18584v1	4.85e-47	0.57	0.034	0.38	5.5	8.55e-119	4.68e-76	0.006
	Prevotella colorans strain DSM 100333	ASM309681v1	1.38e-45	0	0.041	3.6	0.9	7.08e-108	2.9e-81	2.11e-94
	species	NCBI accession	BT_4744 (inositol scavenge)	BT_1526	BT_1523	BT_1525	BT_1522	B. vulg ptrans	B. vulg HAD	B. vulg NTP trans.
	Parabacteroides acidifaciens strain 426-9	ASM336371v1	0.78	0	7.62e-112	0.017	2.61e-176	1.74e-77	2.28e-07	0.000148
	Parabacteroides chartae strain DSM 24967	GCF_900168155.1	1.2	0	0.000365	0.65	2.8	4.02e-115	6.85e-73	1.05e-111
	Parabacteroides chinchillae strain DSM 29073	GCF_900108035.1	6.4	3.1	0.006	0.57	1.3	1.75e-118	1.02e-85	5.94e-104
	Parabacteroides distasonis ATCC 8503	ASM1284v1	6.9	0.21	0.002	8.01e-65	2.4	1.17e-118	7.98e-85	7.51e-106
	Parabacteroides goldsteinii DSM 19448	GCF_900624735.1	3.3	0	0.006	0.017	0.056	7.91e-118	1.88e-83	8.6e-105
	Parabacteroides gordonii MS-1	ASM42856v1	0.11	0	0.006	0.83	0.59	4.28e-116	9.01e-86	1.21e-104
	Parabacteroides johnsonii DSM 18315	ASM15649v1	0	1.9e-136	3.09e-113	4.68e-70	1.01e-164	2.73e-71	8.89e-07	0.058
	Parabacteroides massiliensis strain SN4	PRJEB18759	1	0	2.01e-113	0.005	3.11e-165	2.87e-77	3.84e-05	0.000559
	Parabacteroides merdae strain NCTC13052	GCF_900445495.1	2.2	0	2.32e-113	0.009	1.37e-162	3.68e-69	3.86e-06	8.79e-06
	Parabacteroides pacaensis strain Marseille-P4001	PRJEB24955	2.07e-64	0	1.93e-110	0.02	7.97e-163	2.27e-80	3.26e-06	2e-05
	species	NCBI accession	BT_4744 (inositol scavenge)	BT_1526	BT_1523	BT_1525	BT_1522	B. vulg ptrans	B. vulg HAD	B. vulg NTP trans.
	Porphyromonas gingivalis ATCC 33277	ASM1050v1	5.9	3.1	0.000162	1.5	0.003	1.93e-68	1.14e-06	0.099
	Porphyromonas asaccharolytica DSM 20707	ASM21237v1	0.32	0.71	0.009	0.91	0.097	0.052	7.86e-07	0.1
	Porphyromonas endodontalis	52278_C01	0.16	5.9	0.00011	3.3	9.25e-05	1.6	1.07e-11	1.6
	Porphyromonas somerae	ASM155321v1	4	0.76	0.72	1.3	1.7	0.97	1.43e-05	3.99e-06
	Porphyromonas bennonis DSM 23058	ASM37564v1	0.87	1.2	0.62	0.15	0.59	0.039	2.58e-09	1.3
	Porphyromonas gingivicanis	ASM76913v1	0.48	4.6	1.37e-05	5.5	0.75	1.1	1.57e-07	0.49
	Porphyromonas circumdentaria	GCF_900167105.1	0.2	3.3	7.26e-06	2	0.38	2.2	5.83e-06	0.01
	Porphyromonas catoniae F0037	ASM31821v2	2	2.2	0.04	0.17	3.7	0.43	0.66	0.24
	Porphyromonas canoris	ASM76597v1	0.76	1.4	0.17	6.2	0.3	4.11e-64	6.28e-09	0.054
	Porphyromonas gulae	ASM76594v1	5.1	3	0.001	1.4	0.058	5.85e-67	6.18e-07	0.005
	Porphyromonas macacae DSM 20710	ASM37994v1	0.37	0.93	0.14	0.22	0.026	0.78	6.39e-12	0.29
	Porphyromonas levii DSM 23370	ASM37992v1	0.75	0.18	8.83e-07	6.7	2	1.62e-61	1.51e-05	0.18
	Porphyromonas uenonis DSM 23387	ASM48236v1	0.11	3.2	0.026	2.3	0.19	0.37	4.35e-10	0.085
	Porphyromonas cangingivalis	GCF_900638305.1	0.19	7.3	5.66e-05	9.7	1.2	2.33e-70	0.000809	0.000488
	Porphyromonas crevioricanis	GCF_900476255.1	0.7	0.05	2.7e-05	0.013	1.2	1.49e-63	7.54e-08	0.003
	Porphyromonas loveana	ASM309669v1	1.5	3.5	9.79e-06	2.2	0.13	2.1e-63	3.07e-08	0.72
	species	NCBI accession	BT_4744 (inositol scavenge)	BT_1526	BT_1523	BT_1525	BT_1522	B. vulg ptrans	B. vulg HAD	B. vulg NTP trans.
	Sphingobacterium alimentarium strain DSM 22362	ASM434268v1	0.07	0.97	0.057	0.73	2.2	0.84	1.62e-07	0.4
	Sphingobacterium alkalisoli strain Y3L14	ASM504910v1	0.75	2.2	0.01	0.37	9.5	0.055	2.38e-06	5.46e-05
	Sphingobacterium bovisgrunnientis strain KCTC 52685	ASM982908v1	1.8	0.8	0.007	3.2	2.8	0.62	1e-07	0.074
	Sphingobacterium cavernae strain 5.0403-2	ASM852026v1	0.38	0.73	0.007	1	0.034	0.59	1.36e-10	0.41
	Sphingobacterium cellulitidis strain R-53603	ASM224576v1	0.37	0.73	0.04	0.98	0.13	0.68	1.88e-05	0.7
	Sphingobacterium composti strain DSM 18850	ASM812488v1	4.6	0.7	0.005	0.66	2.2	2.5	5.86e-08	0.2
	Sphingobacterium composti strain KCTC 12578	ASM982907v1	1.1	8.1	0.003	2.2	3.4	1.2	4.33e-11	1.3
	Sphingobacterium daejeonense strain NCTC13534	GCF_901472535.1	2.3	3.2	0.12	0.8	0.003	0.36	3.54e-06	0.83
	Sphingobacterium deserti	ASM75772v1	2.1	2.9	0.003	0.026	0.51	1.3	6.49e-09	0.37
	Sphingobacterium detergens strain CECT 7938	ASM361035v1	0.93	0	6.1e-06	0.7	1.2	5.96e-100	1.44e-74	9.25e-74
	Sphingobacterium faecium strain DSM 11690	ASM305404v1	0.99	0	0.000427	0.24	1.3	4.42e-93	1.45e-69	4.56e-64
	Sphingobacterium gobiense strain ACCC 05757	ASM298057v1	1.6	1.4	0.005	1	0.84	0.03	0.000837	0.000518
	Sphingobacterium haloxyli strain 5JN-11	ASM298052v1	0.14	3.1	0.004	0.33	1.2	0.021	1.71e-06	0.25
	Sphingobacterium hotanense strain AMCC101218	ASM827482v1	0.036	0.6	0.041	2.2	0.29	1.4	1.44e-06	0.47
	Sphingobacterium humi strain JCM 31225	ASM976888v1	0.21	2.3	0.021	6.4	0.46	3.7	9.41e-07	0.17
	Sphingobacterium lactis strain DSM 22361	ASM1104655v1	2.4	2.2	0.002	0.19	2	3.9	6.74e-07	1.4
	Sphingobacterium mizutaii strain NCTC12149	GCF_900187125.1	0.18	0.44	0.019	0.15	0.046	1.6	6.13e-06	0.95
	Sphingobacterium multivorum strain NCTC11034	GCF_900457115.1	1	0	5.33e-06	0.029	0.36	7.14e-101	2.09e-74	6.63e-75
	Sphingobacterium nematocida strain DSM 24091	GCF_900168125.1	0.13	4.7	0.003	0.96	1.1	0.13	7.89e-09	0.44
	Sphingobacterium paludis strain CGMCC 1.12801	ASM436412v1	1	0.14	4.75e-05	0.11	2.4	1	5.12e-10	0.001
	Sphingobacterium paucimobilis HER1398	GCF_000416985.1	0.51	0.66	0.000547	0.53	1.1	1.8	1.17e-07	0.002
	Sphingobacterium psychroaquaticum strain SJ-25	ASM442102v1	0.13	0	7.54e-06	1.3	5.2	4.86e-103	3.36e-70	5.4e-60
	Sphingobacterium siyangense strain CGMCC 1.6855	ASM361090v1	3.6	0	1.65e-06	0.092	0.56	2.34e-100	3.37e-74	1.17e-75
	Sphingobacterium spiritivorum ATCC 33861	ASM14376v1	0.52	0	7.84e-05	0.99	6.9	7.49e-104	1.83e-71	3.59e-74
	Sphingobacterium thalpophilum strain NCTC11429	GCF_901482695.1	1.7	0	1.17e-05	0.37	0.69	1.88e-99	1.7e-71	4.9e-72
	Sphingobacterium wenxiniae strain DSM 22789	GCF_900116225.1	0.13	0.5	0.000489	0.63	1.1	2.8	6.87e-07	1.2
	Sphingobacterium yanglingense strain DSM 28353	ASM436324v1	0.37	1.5	0.004	1.3	2.4	0.5	4.31e-08	1.5
	species	NCBI accession	BT_4744 (inositol scavenge)	BT_1526	BT_1523	BT_1525	BT_1522	B. vulg ptrans	B. vulg HAD	B. vulg NTP trans.
	Chlorobium chlorochromatii CaD3	ASM1258v1	0.69	0.25	0.008	7.77e-25	4.4	0.042	2.7	0.000336
	Chlorobium ferrooxidans DSM 13031	ASM16871v1	0.83	0.11	0.007	4.09e-16	0.16	0.003	1.68e-06	0.003
	Chlorobium limicola DSM 245	ASM2046v1	0.051	0.22	0.009	5.01e-24	2.7	0.01	6.75e-06	0.000212
	Chlorobium phaeobacteroides DSM 266	ASM1512v1	1.5	0.37	8.93e-05	2.4e-25	0.62	0.027	0.000372	0.005
	Chlorobium phaeovibrioides DSM 265	ASM1608v1	7	0.48	0.001	9.98e-25	0.011	0.008	0.12	1.25e-05

## Sheet: Table 6
	Supplementary Table 6. Theoretical and measured mass values for fatty acyl fragments shown in Supp. Fig. 2.
	PIP-DAG	PIP-DAG 29:0 (14:0/15:0)	PIP-DAG 30:0 (15:0/15:0)	PIP-DAG 31:0 (15:0/16:0)	Synthetic PIP (18:1/18:1)
	Parent ion [M-H]-	C38H73O16P2	C39H75O16P2	C40H77O16P2	C45H83O16P2
	Theoretical mass	847.437	861.453	875.469	941.516
	Measured mass	847.451	861.47	875.486	941.538
	Error (ppm)	16.0484	19.2698	20.332	23.4728
	[R1COO]-	C13H27COO	C14H29COO	C14H29COO	C17H33COO
	Theoretical mass	227.201	241.217	241.217	281.248
	Measured mass	227.201	241.217	241.216	281.248
	Error (ppm)	-0.440139	2.48739	-1.65826	-1.06667
	[R2COO]-	C14H29COO	C14H29COO	C15H31COO	C17H33COO
	Theoretical mass	241.217	241.217	255.232	281.248
	Measured mass	241.218	241.217	255.236	281.248
	Error (ppm)	4.14565	2.48739	12.9294	-1.06667
	Diagnostic ion 1	[C6H11O11P2]-	[C6H11O11P2]-	[C6H11O11P2]-	[C6H11O11P2]-
	Theoretical mass	320.978	320.978	320.978	320.978
	Measured mass	320.976	320.976	320.979	320.977
	Error (ppm)	-5.29632	-4.98477	5.60787	-2.49238
	Diagnostic ion 2	[C6H10O8P]-	[C6H10O8P]-	[C6H10O8P]-	[C6H10O8P]-
	Theoretical mass	241.011	241.011	241.011	241.011
	Measured mass	241.012	241.012	241.012	241.012
	Error (ppm)	3.31935	0.829837	0.829837	2.48951
