# Supplementary material for: Characterization of inositol lipid metabolism in gut-associated Bacteroidetes
Source: Nat Microbiol. 2022 Jun 20;7(7):986–1000. doi: 10.1038/s41564-022-01152-6 (PMC9246714; doi:10.1038/s41564-022-01152-6)
Supplement: Source Data Fig. 3 — Source data for Fig. 3b,d. [file 41564_2022_1152_MOESM6_ESM.xlsx]

## Sheet: Fig. 3B
	Source data for main text Fig. 3B - kinetic data of MIPS activity
		[PO43-] (mM/hr)
	[DG6P] (mM)	Replicate 1	Replicate 2	Replicate 3	Replicate 4
	0	0	0	0	0
	2	0.29668	0.34927	0.38598	0.36416
	4	0.58344	0.52986	0.55864	0.62115
	6	0.60626	0.55367	0.59138	0.63702
	8	0.70251	0.57749	0.6142	0.71938
	10	0.82456	0.77991	0.78586	0.76205
	20	0.84738	0.89501	0.94462	0.97042
	40	1.07857	1.16093	1.12223	1.16391
	60	1.44372	1.32664	1.40998	1.54592
	80	1.47746	1.43777	1.51814	1.4725

## Sheet: Fig. 3D
	Source data for main text figure 3D - inositol uptake in WT and ΔBT_1526 strains dependent on carbon source in minimal medium
	Strain	Medium	Replicate	Signal intensity (millions)
	WT	Glc	A	189.229
	WT	Glc	B	126.414
	WT	Inos:Glc	A	226.843
	WT	Inos:Glc	B	173.983
	ΔBT_1526	Glc	A	5.24467
	ΔBT_1526	Glc	B	1.75803
	ΔBT_1526	Inos:Glc	A	17.9949
	ΔBT_1526	Inos:Glc	B	19.532
