# Supplementary material for: Characterization of inositol lipid metabolism in gut-associated Bacteroidetes
Source: Nat Microbiol. 2022 Jun 20;7(7):986–1000. doi: 10.1038/s41564-022-01152-6 (PMC9246714; doi:10.1038/s41564-022-01152-6)
Supplement: Source Data Fig. 4 — Source data for Fig.4c–e. [file 41564_2022_1152_MOESM7_ESM.xlsx]

## Sheet: Fig. 4C
	Source data for main text figure 4C - LL-37 IC50 for each knockout strain in the inositol lipid cluster
	Sample	Replicate	Mean IC50, ug/mL LL-37	SEM
	WT	A	25.5763	0.868198
	WT	B	25.5329	0.824775
	ΔBT_1522	A	25.7483	1.00861
	ΔBT_1522	B	26.2365	0.911098
	ΔBT_1523	A	29.2592	0.506013
	ΔBT_1523	B	32.7013	0.821648
	ΔBT_1524	A	25.7063	0.473901
	ΔBT_1524	B	25.7999	0.591396
	ΔBT_1525	A	34.8604	1.93102
	ΔBT_1525	B	34.8363	1.84399
	ΔBT_1526	A	33.5284	1.00152
	ΔBT_1526	B	33.725	1.17287

## Sheet: Fig. 4D
	Source data for main text figure 4D - 14-day strain monoassociation cecal colonization
	Strain colonized	Copies BT/g cecal content
	WT	43200000000
	WT	72400000000
	WT	34300000000
	WT	68900000000
	WT	49200000000
	WT	60300000000
	WT	64700000000
	WT	46100000000
	ΔBT_1522	29400000000
	ΔBT_1522	33900000000
	ΔBT_1522	62500000000
	ΔBT_1522	53700000000
	ΔBT_1522	24200000000
	ΔBT_1522	58800000000
	ΔBT_1522	34900000000
	ΔBT_1522	22200000000
	ΔBT_1523	46900000000
	ΔBT_1523	98500000000
	ΔBT_1523	66200000000
	ΔBT_1523	35100000000
	ΔBT_1523	85500000000
	ΔBT_1523	70000000000
	ΔBT_1523	69700000000
	ΔBT_1523	30700000000
	ΔBT_1526	29300000000
	ΔBT_1526	29900000000
	ΔBT_1526	35400000000
	ΔBT_1526	50400000000
	ΔBT_1526	23600000000
	ΔBT_1526	16900000000
	ΔBT_1526	32200000000
	ΔBT_1526	39400000000

## Sheet: Fig. 4E
	Source data for main text figure 4E - in vivo competition WT v. ΔBT_1523
	Means and standard deviation are derived from three technical replicates per sample
	Sample	Mean	SD
	Mouse 1	98	10
	Mouse 2	86.7	4.8
	Mouse 3	80.4	5.1
	Mouse 4	65.3	3.3
	Mouse 5	61.5	5.4
	Mouse 6	70.9	6.1
	Mouse 7	74	13.9
	Mouse 8	71.9	4.5
	inoculum	26.3	4.1
