# Supplementary material for: Characterization of inositol lipid metabolism in gut-associated Bacteroidetes
Source: Nat Microbiol. 2022 Jun 20;7(7):986–1000. doi: 10.1038/s41564-022-01152-6 (PMC9246714; doi:10.1038/s41564-022-01152-6)
Supplement: Source Data Extended Data Fig. 6 — Source data for Extended Data Fig. 6. [file 41564_2022_1152_MOESM10_ESM.xlsx]

## Sheet: Sheet1
	Source data for extended data Fig. 6 - CPS glycosyl residues and fatty acid composition
		A. Quantification of glycosyl residues in capsule extractions (molar percentage of total glycosyl residues); B. Quantification of fatty acids detected in capsule extraction fractions (molar percentage of total fatty acids detected)
	A.		WT A	WT B	WT C	dBT_1522 A	dBT_1522 B	dBT_1522 C	dBT_1523 A	dBT_1523 B	dBT_1523 C	dBT_1524 A	dBT_1524 B	dBT_1524 C	dBT_1525 A	dBT_1525 B	dBT_1525 C	dBT_1526 A	dBT_1526 B	dBT_1526 C
		Rha	2.5	2.4	3.1	4.7	3.2	3.1	4.8	3.6	3.1	3.6	2.6	3	3.7	2.6	2.7	4.2	4.3	2.9
		Fuc	1	0.3	0.6	0.7	0.5	0.4	1	0.5	0.5	0.7	0.4	0.6	0.8	0.5	0.3	0.5	0.5	0.4
		Xyl	0.2	0.3	0.4	0.3	0.4	0.4	0.5	0.3	0.4	0.2	0.4	0.4	0.3	0.3	0.3	0.3	0.7	0.6
		GlcA	3.5	0.8	1	4.8	0.9	0.9	4.6	1.4	1.2	4.2	1.4	1.1	6.1	1.4	1.3	2.9	1.6	0.7
		GalA	5.5	8.6	10.4	9.8	6.8	7.3	10	10	7.2	8.4	9.1	7.8	9.2	9.1	6.6	8.4	8.4	8.1
		Man	3.3	2.8	3.9	6.8	2.4	3.3	7.9	5.5	3.8	5.4	3.4	3.1	9.4	5.7	5.2	4.5	7.7	2.1
		Gal	5.7	4.2	6	5.7	3	3.9	5.5	4.7	3.2	4.7	3.4	3.4	5.6	4.8	3.8	3.5	10.3	2.4
		Glc	26	19.3	22.9	25.5	17.6	21.6	28.9	24	20.5	26.4	17	18.5	29.7	24.2	25.3	21.2	23.5	12.4
		GalNAc	15.8	15.8	12.4	10.5	17.4	14.9	8.4	11.2	13.2	12.2	15.3	16.7	10.1	14.3	13.6	15.2	9.5	20.9
		GlcNAc	36.5	45.4	39.3	31.3	47.7	44.2	28.7	38.9	47.1	34.1	46.9	45.5	25.2	36.9	40.6	39.3	33.5	49.7
		Inos	0.03	0.03	0.02	0.04	0.03	0.01	0.2	0.02	0	0.09	0.01	0.01	0.04	0.02	0	0.01	0	0
	B.		WT A	WT B	WT C	dBT_1522 A	dBT_1522 B	dBT_1522 C	dBT_1523 A	dBT_1523 B	dBT_1523 C	dBT_1524 A	dBT_1524 B	dBT_1524 C	dBT_1525 A	dBT_1525 B	dBT_1525 C	dBT_1526 A	dBT_1526 B	dBT_1526 C
		"15:0(3OH)"	17.5	22.8	16.7	10.9	44.1	29.5	10.9	20.6	33.5	9.6	23.4	26.2	9.5	33.9	31.8	6.5	20.4	36.1
		16:0(3OH)	61.8	57	62.2	69.1	38.7	51	69.8	58.1	48.4	69.3	51.1	50.8	72	45	47.7	74	57	45.1
		17:0(3OH)	20.8	20.3	21.1	20	17.2	19.5	19.3	21.3	18.1	21.1	25.5	23	18.5	21.1	20.5	19.5	22.5	18.8
